# Supplementary material for: Phenotypic characterization and whole genome analysis of extended-spectrum beta-lactamase-producing bacteria isolated from dogs in Germany
Source: PLoS One. 2018 Oct 26;13(10):e0206252. doi: 10.1371/journal.pone.0206252 (PMC6203360; doi:10.1371/journal.pone.0206252)
Supplement: S1 Table — (XLSX) [file pone.0206252.s001.xlsx]

## Sheet: Tabelle1
					MLST								Virulence CDS
Isolate	Species	Country of origin	Source	Sampling date	adk	fumC	gyrB	icd	mdh	purA	recA	MLST ST	lpfA; AB161111.1	tsh; AF218073.1	argW; U11296.1	ireA; KU295572.1	estA; AF005091.1	STp; FN649417.1:c57269-57051	senB; Z54195.1
AFG_SD01_1510_Aca_091	Aeromonas caviae	Afghanistan	stray dog	Oct-15
AFG_SD03_1510_Ahy_093	Aeromonas hydrophila	Afghanistan	stray dog	Oct-15
GER_MD08_1505_Ecl_089	Enterobacter cloacae	Germany	military dog	2015-05-13
GER_MD12_1511_Ecl_086	Enterobacter cloacae	Germany	military dog	2015-11-02
GER_MD16_1505_Esp_090	Enterobacter sp.*	Germany	military dog	2015-05-15
AFG_SD04_1510_Eco_094	Escherichia coli	Afghanistan	stray dog	Oct-15	8	11	4	8	7	8	6	181	neg	neg	neg	neg	neg	neg	neg
AFG_SD05_1510_Eco_095	Escherichia coli	Afghanistan	stray dog	Oct-15	64	461	5	83	8	8	256	3586	neg	neg	neg	neg	neg	neg	neg
AFG_SD06_1510_Eco_096	Escherichia coli	Afghanistan	stray dog	Oct-15	64	461	5	83	8	8	256	3586	neg	neg	neg	neg	neg	neg	neg
AFG_SD07_1510_Eco_097	Escherichia coli	Afghanistan	stray dog	Oct-15	10	11	4	NA	8	108	352	NA	neg	neg	0.87	neg	neg	neg	neg
AFG_SD08_1510_Eco_098	Escherichia coli	Afghanistan	stray dog	Oct-15	10	11	4	NA	8	108	352	NA	neg	neg	0.87	neg	neg	neg	neg
CRO_MD01_1509_Eco_084	Escherichia coli	Croatia	military dog	2015-09-10	8	7	1	8	8	13	6	2450	neg	neg	neg	neg	neg	neg	neg
CRO_MD02_1509_Eco_085	Escherichia coli	Croatia	military dog	2015-09-10
GER_CD71_1507_Eco_078	Escherichia coli	Germany	private dog, companion	2015-07-20	6	19	3	18	9	8	6	1056	0.99	neg	neg	neg	neg	neg	neg
GER_CD71_1507_Eco_079	Escherichia coli	Germany	private dog, companion	2015-07-20	6	19	3	18	9	8	6	1056	0.99	neg	neg	neg	neg	neg	neg
GER_CD72_1507_Eco_080	Escherichia coli	Germany	private dog, companion	2015-07-20	6	4	4	16	24	8	14	58	neg	neg	neg	0.97	neg	neg	neg
GER_CD72_1507_Eco_081	Escherichia coli	Germany	private dog, companion	2015-07-20	6	4	12	1	20	18	7	410	neg	neg	neg	neg	neg	neg	neg
GER_CD72_1507_Eco_082	Escherichia coli	Germany	private dog, companion	2015-07-20	6	4	4	16	24	8	14	58	neg	neg	neg	0.97	neg	neg	neg
GER_EN01_1501_Eco_087	Escherichia coli	Germany	environment	2015-01-28	10	11	4	8	8	8	2	10	neg	neg	neg	neg	1.0	1.0	neg
GER_EN02_1501_Eco_088	Escherichia coli	Germany	environment	2015-01-28	49	4	44	9	11	35	7	120	neg	neg	0.71	neg	neg	neg	neg
GER_MD01_1505_Eco_001	Escherichia coli	Germany	military dog	2015-05-04	10	11	4	8	8	8	2	10	neg	neg	neg	neg	neg	neg	neg
GER_MD01_1505_Eco_004	Escherichia coli	Germany	military dog	2015-05-05	10	11	4	8	8	8	2	10	neg	neg	neg	neg	neg	neg	neg
GER_MD01_1505_Eco_008	Escherichia coli	Germany	military dog	2015-05-06
GER_MD01_1505_Eco_009	Escherichia coli	Germany	military dog	2015-05-06	10	11	4	8	8	8	2	10	neg	neg	neg	neg	neg	neg	neg
GER_MD01_1505_Eco_047	Escherichia coli	Germany	military dog	2015-05-25	43	41	15	18	11	7	6	101	0.99	neg	neg	neg	neg	neg	neg
GER_MD01_1505_Eco_048	Escherichia coli	Germany	military dog	2015-05-25	43	41	15	18	11	7	6	101	0.99	neg	neg	neg	neg	neg	neg
GER_MD01_1509_Eco_054	Escherichia coli	Germany	military dog	2015-09-01	20	45	56	106	7	50	46	1163	neg	neg	neg	neg	neg	neg	neg
GER_MD01_1509_Eco_055	Escherichia coli	Germany	military dog	2015-09-01	20	45	56	106	7	50	46	1163	neg	neg	neg	neg	neg	neg	neg
GER_MD01_1509_Eco_056	Escherichia coli	Germany	military dog	2015-09-01	6	11	5	8	7	8	108	868	neg	neg	0.89	neg	neg	neg	neg
GER_MD01_1509_Eco_057	Escherichia coli	Germany	military dog	2015-09-01	6	11	5	8	7	8	108	868	neg	neg	0.89	neg	neg	neg	neg
GER_MD01_1509_Eco_058	Escherichia coli	Germany	military dog	2015-09-01	64	7	1	1	8	8	6	398	neg	neg	neg	neg	neg	neg	neg
GER_MD01_1509_Eco_059	Escherichia coli	Germany	military dog	2015-09-01	6	11	5	8	7	8	108	868	neg	neg	0.89	neg	neg	neg	neg
GER_MD01_1603_Eco_066	Escherichia coli	Germany	military dog	2016-03-29	99	6	33	33	24	8	7	453	neg	neg	0.88	neg	neg	neg	neg
GER_MD02_1505_Eco_034	Escherichia coli	Germany	military dog	2015-05-18	10	11	135	8	8	8	2	744	neg	neg	0.89	neg	neg	neg	neg
GER_MD02_1505_Eco_040	Escherichia coli	Germany	military dog	2015-05-18	10	11	135	8	8	8	2	744	neg	neg	0.89	neg	neg	neg	neg
GER_MD02_1511_Eco_060	Escherichia coli	Germany	military dog	2015-11-02	6	4	12	1	20	13	7	23	neg	neg	neg	neg	neg	neg	neg
GER_MD02_1511_Eco_061	Escherichia coli	Germany	military dog	2015-11-02	6	4	12	1	20	13	7	23	neg	neg	neg	neg	neg	neg	neg
GER_MD02_1511_Eco_064	Escherichia coli	Germany	military dog	2015-11-02	6	4	12	1	20	18	7	410	neg	neg	neg	neg	neg	neg	0.91
GER_MD03_1505_Eco_003	Escherichia coli	Germany	military dog	2015-05-05	4	26	2	25	5	8	19	315	neg	neg	neg	neg	neg	neg	neg
GER_MD03_1505_Eco_005	Escherichia coli	Germany	military dog	2015-05-05	4	26	2	25	5	8	19	315	neg	neg	neg	neg	neg	neg	neg
GER_MD03_1505_Eco_006	Escherichia coli	Germany	military dog	2015-05-04	43	41	15	18	11	7	6	101	0.99	neg	neg	neg	neg	neg	neg
GER_MD03_1505_Eco_010	Escherichia coli	Germany	military dog	2015-05-07	10	11	135	8	8	8	2	744	neg	neg	0.89	neg	neg	neg	neg
GER_MD03_1505_Eco_011	Escherichia coli	Germany	military dog	2015-05-07	10	11	135	8	8	8	2	744	neg	neg	0.89	neg	neg	neg	neg
GER_MD03_1505_Eco_015	Escherichia coli	Germany	military dog	2015-05-11	4	26	2	25	5	8	19	315	neg	neg	neg	neg	neg	neg	neg
GER_MD03_1505_Eco_016	Escherichia coli	Germany	military dog	2015-05-11	4	26	2	25	5	8	19	315	neg	neg	neg	neg	neg	neg	neg
GER_MD03_1505_Eco_017	Escherichia coli	Germany	military dog	2015-05-11	6	4	4	16	24	8	14	58	neg	neg	neg	1.0	neg	neg	neg
GER_MD03_1505_Eco_018	Escherichia coli	Germany	military dog	2015-05-11	10	11	135	8	8	8	2	744	neg	neg	0.89	neg	neg	neg	neg
GER_MD03_1505_Eco_041	Escherichia coli	Germany	military dog	2015-05-18	154	187	22	52	130	129	4	973	neg	neg	neg	neg	neg	neg	neg
GER_MD03_1507_Eco_050	Escherichia coli	Germany	military dog	2015-07-06	154	187	22	52	130	129	4	973	neg	neg	neg	neg	neg	neg	neg
GER_MD06_1505_Eco_002	Escherichia coli	Germany	military dog	2015-05-04	10	11	135	8	8	8	2	744	neg	neg	0.89	neg	neg	neg	neg
GER_MD06_1505_Eco_007	Escherichia coli	Germany	military dog	2015-05-05	10	11	135	8	8	8	2	744	neg	neg	0.89	neg	neg	neg	neg
GER_MD06_1511_Eco_062	Escherichia coli	Germany	military dog	2015-11-02	6	4	12	1	20	18	7	410	neg	neg	neg	neg	neg	neg	0.91
GER_MD06_1511_Eco_065	Escherichia coli	Germany	military dog	2015-11-02	6	4	12	1	20	13	7	23	neg	neg	neg	neg	neg	neg	neg
GER_MD07_1505_Eco_012	Escherichia coli	Germany	military dog	2015-05-07	38	39	30	13	17	25	28	681	0.9	neg	neg	neg	neg	neg	neg
GER_MD07_1505_Eco_013	Escherichia coli	Germany	military dog	2015-05-08	38	39	30	13	17	25	28	681	0.9	neg	neg	neg	neg	neg	neg
GER_MD07_1505_Eco_014	Escherichia coli	Germany	military dog	2015-05-07	38	39	30	13	17	25	28	681	0.9	neg	neg	neg	neg	neg	neg
GER_MD08_1505_Eco_019	Escherichia coli	Germany	military dog	2015-05-11	6	4	12	1	20	12	7	88	neg	neg	neg	neg	neg	neg	neg
GER_MD08_1505_Eco_035	Escherichia coli	Germany	military dog	2015-05-13	6	4	12	1	20	12	7	88	neg	neg	neg	neg	neg	neg	neg
GER_MD08_1505_Eco_046	Escherichia coli	Germany	military dog	2015-05-13
GER_MD11_1505_Eco_020	Escherichia coli	Germany	military dog	2015-05-11	21	35	27	6	5	2	4	2459	neg	neg	0.95	neg	neg	neg	neg
GER_MD11_1505_Eco_021	Escherichia coli	Germany	military dog	2015-05-11	6	11	4	8	8	8	2	48	neg	neg	neg	neg	neg	neg	neg
GER_MD11_1505_Eco_022	Escherichia coli	Germany	military dog	2015-05-11
GER_MD11_1505_Eco_023	Escherichia coli	Germany	military dog	2015-05-13	8	7	4	8	8	18	6	2325	neg	neg	neg	neg	neg	neg	neg
GER_MD11_1505_Eco_024	Escherichia coli	Germany	military dog	2015-05-13	NA	11	4	8	8	8	2	NA	neg	neg	neg	neg	neg	neg	neg
GER_MD11_1505_Eco_025	Escherichia coli	Germany	military dog	2015-05-11	6	11	4	8	8	8	2	48	neg	neg	neg	neg	neg	neg	neg
GER_MD11_1505_Eco_026	Escherichia coli	Germany	military dog	2015-05-11	10	11	135	8	8	8	2	744	neg	neg	0.89	neg	neg	neg	neg
GER_MD11_1505_Eco_027	Escherichia coli	Germany	military dog	2015-05-11	8	7	4	8	8	18	6	2325	neg	neg	neg	neg	neg	neg	neg
GER_MD11_1505_Eco_028	Escherichia coli	Germany	military dog	2015-05-13
GER_MD11_1505_Eco_029	Escherichia coli	Germany	military dog	2015-05-13	8	7	4	8	8	18	6	2325	neg	neg	neg	neg	neg	neg	neg
GER_MD11_1505_Eco_030	Escherichia coli	Germany	military dog	2015-05-13	10	11	135	8	8	8	2	744	neg	neg	0.89	neg	neg	neg	neg
GER_MD11_1505_Eco_031	Escherichia coli	Germany	military dog	2015-05-13	6	NA	51	NA	1	162	42	NA	neg	neg	neg	neg	neg	neg	neg
GER_MD11_1505_Eco_032	Escherichia coli	Germany	military dog	2015-05-13	6	11	4	8	8	8	2	48	neg	neg	neg	neg	neg	neg	neg
GER_MD11_1505_Eco_033	Escherichia coli	Germany	military dog	2015-05-13
GER_MD11_1505_Eco_036	Escherichia coli	Germany	military dog	2015-05-15	21	35	27	6	5	2	4	2459	neg	neg	0.95	neg	neg	neg	neg
GER_MD11_1505_Eco_042	Escherichia coli	Germany	military dog	2015-05-15	21	35	27	6	5	2	4	2459	neg	neg	0.95	neg	neg	neg	neg
GER_MD14_1505_Eco_037	Escherichia coli	Germany	military dog	2015-05-15	92	4	87	96	70	58	2	648	neg	neg	neg	neg	neg	neg	neg
GER_MD14_1505_Eco_038	Escherichia coli	Germany	military dog	2015-05-18	92	4	87	96	70	58	2	648	neg	neg	neg	neg	neg	neg	neg
GER_MD14_1505_Eco_043	Escherichia coli	Germany	military dog	2015-05-15	92	4	87	96	70	58	2	648	neg	neg	neg	neg	neg	neg	neg
GER_MD14_1505_Eco_044	Escherichia coli	Germany	military dog	2015-05-18	92	4	87	96	70	58	2	648	neg	neg	neg	neg	neg	neg	neg
GER_MD14_1507_Eco_051	Escherichia coli	Germany	military dog	2015-07-06	9	23	33	1	7	8	156	1662	neg	neg	neg	neg	neg	neg	neg
GER_MD14_1507_Eco_053	Escherichia coli	Germany	military dog	2015-07-06	9	23	33	1	7	8	156	1662	neg	neg	neg	neg	neg	neg	neg
GER_MD14_1511_Eco_063	Escherichia coli	Germany	military dog	2015-11-02	6	4	12	1	20	8	7	90	neg	neg	neg	neg	neg	neg	neg
GER_MD15_1507_Eco_052	Escherichia coli	Germany	military dog	2015-07-06	9	23	33	1	7	8	156	1662	neg	neg	neg	neg	neg	neg	neg
GER_MD17_1505_Eco_039	Escherichia coli	Germany	military dog	2015-05-18	92	4	87	96	70	58	2	648	neg	neg	neg	neg	neg	neg	neg
GER_MD17_1505_Eco_045	Escherichia coli	Germany	military dog	2015-05-18	92	4	87	96	70	58	2	648	neg	neg	neg	neg	neg	neg	neg
GER_MD67_1606_Eco_100	Escherichia coli	Germany	military dog	2016-06-21	6	4	14	1	20	62	7	345	neg	0.8	0.87	neg	neg	neg	neg
GER_MD77_1507_Eco_075	Escherichia coli	Germany	military dog	2015-07-02	6	4	4	16	24	8	14	58	neg	neg	neg	0.97	neg	neg	neg
GER_MD77_1507_Eco_076	Escherichia coli	Germany	military dog	2015-07-02
GER_MD77_1507_Eco_077	Escherichia coli	Germany	military dog	2015-07-02	9	65	5	1	9	13	6	162	0.99	neg	neg	neg	neg	neg	neg
GER_MD90_1604_Eco_099	Escherichia coli	Germany	military dog	2016-04-11	88	103	19	36	23	44	26	372	0.9	neg	neg	neg	neg	neg	neg
KOS_DS01_1507_Eco_070	Escherichia coli	Kosovo	shelter dog	2015-07-02	10	11	4	8	8	8	2	10	neg	neg	0.87	neg	neg	neg	neg
KOS_DS02_1507_Eco_071	Escherichia coli	Kosovo	shelter dog	2015-07-02	9	65	5	1	9	13	6	162	0.99	neg	neg	neg	neg	neg	neg
KOS_DS03_1507_Eco_072	Escherichia coli	Kosovo	shelter dog	2015-07-02
KOS_SD04_1507_Eco_073	Escherichia coli	Kosovo	stray dog	2015-07-09	6	4	14	16	24	8	14	155	neg	neg	neg	neg	neg	neg	neg
KOS_SD05_1507_Eco_074	Escherichia coli	Kosovo	stray dog	2015-07-09	13	14	19	36	23	11	10	127	neg	neg	neg	neg	neg	neg	0.91
KOS_SF06_1605_Eco_101	Escherichia coli	Kosovo	stray fox	2016-06-15	10	11	4	8	8	8	2	10	neg	neg	neg	neg	neg	neg	neg
UKR_MD01_1506_Eco_067	Escherichia coli	Ukraine	military dog	2015-06-05	10	11	4	8	8	8	2	10	neg	0.57	neg	neg	neg	neg	neg
UKR_MD01_1506_Eco_068	Escherichia coli	Ukraine	military dog	2015-06-05	10	11	4	8	8	8	2	10	neg	0.57	neg	neg	neg	neg	neg
UKR_MD01_1506_Eco_069	Escherichia coli	Ukraine	military dog	2015-06-05	21	35	27	6	5	5	4	69	neg	neg	neg	neg	neg	neg	0.91
GER_MD10_1505_Pmi_049	Proteus mirabilis	Germany	military dog	2015-05-25
GER_MD14_1510_Pae_083	Pseudomonas aeruginosa	Germany	military dog	2015-10-06
AFG_SD02_1510_Psp_092	Pseudomonas sp.*	Afghanistan	stray dog	Oct-15
NA: not assigned
* Identification of isolates on genus level only
