# Supplementary material for: Phenotypic characterization and whole genome analysis of extended-spectrum beta-lactamase-producing bacteria isolated from dogs in Germany
Source: PLoS One. 2018 Oct 26;13(10):e0206252. doi: 10.1371/journal.pone.0206252 (PMC6203360; doi:10.1371/journal.pone.0206252)
Supplement: S2 Table — (XLSX) [file pone.0206252.s002.xlsx]

## Sheet: Tabelle1
Isolate name	Species	COX	CTX	C/C	CAZ	CZC	CEP	CMC	ERT*	MER	in vitro ESBL-production
AFG_SD01_1510_Aca_091	Aeromonas caviae	S	32	16	8	1	4	1	S	S	n.d.
AFG_SD02_1510_Psp_092	Pseudomonas species	>32	16	16	2	2	S	1	1	S	n.d.
AFG_SD03_1510_Ahy_093	Aeromonas hydrophila	8	>128	S	4	S	64	S	S	S	n.d.
AFG_SD04_1510_Eco_094	Escherichia coli	8	>128	S	32	S	>128	S	S	S	pos
AFG_SD05_1510_Eco_095	Escherichia coli	S	>128	S	32	S	>128	S	S	S	pos
AFG_SD06_1510_Eco_096	Escherichia coli	S	>128	S	32	S	>128	S	S	S	pos
AFG_SD07_1510_Eco_097	Escherichia coli	S	64	S	4	S	16	S	S	S	pos
AFG_SD08_1510_Eco_098	Escherichia coli	S	64	S	16	S	16	S	S	S	pos
CRO_MD01_1509_Eco_084	Escherichia coli	>32	>128	2	>128	1	>128	1	S	S	pos
CRO_MD02_1509_Eco_085	Escherichia coli	>32	>128	2	>128	2	>128	2	S	S	pos
GER_CD71_1507_Eco_078	Escherichia coli	S	>128	S	S	S	128	S	S	S	pos
GER_CD71_1507_Eco_079	Escherichia coli	8	>128	S	S	S	128	S	S	S	pos
GER_CD72_1507_Eco_080	Escherichia coli	S	>128	S	8	S	128	S	S	S	pos
GER_CD72_1507_Eco_081	Escherichia coli	S	>128	S	64	S	>128	S	S	S	pos
GER_CD72_1507_Eco_082	Escherichia coli	S	>128	S	S	S	64	S	S	S	pos
GER_EN01_1501_Eco_087	Escherichia coli	S	2	S	S	S	8	S	S	S	neg
GER_EN02_1501_Eco_088	Escherichia coli	>32	2	4	8	2	S	S	S	S	neg
GER_MD01_1505_Eco_001	Escherichia coli	8	64	S	2	S	32	S	n.d.	S	pos
GER_MD01_1505_Eco_004	Escherichia coli	S	64	S	2	S	64	S	n.d.	S	pos
GER_MD01_1505_Eco_008	Escherichia coli	S	64	S	64	S	64	S	n.d.	S	pos
GER_MD01_1505_Eco_009	Escherichia coli	S	64	S	1	S	64	S	n.d.	S	pos
GER_MD01_1505_Eco_047	Escherichia coli	8	>128	S	32	S	>128	0.5	S	S	pos
GER_MD01_1505_Eco_048	Escherichia coli	8	>128	S	64	S	>128	S	S	S	pos
GER_MD01_1509_Eco_054	Escherichia coli	S	>128	S	8	0.5	>128	S	S	S	pos
GER_MD01_1509_Eco_055	Escherichia coli	S	>128	S	8	0.5	>128	S	S	S	pos
GER_MD01_1509_Eco_056	Escherichia coli	S	>128	S	8	S	128	S	S	S	pos
GER_MD01_1509_Eco_057	Escherichia coli	S	>128	S	8	S	128	S	S	S	pos
GER_MD01_1509_Eco_058	Escherichia coli	S	>128	S	4	S	128	S	S	S	pos
GER_MD01_1509_Eco_059	Escherichia coli	S	S	S	S	S	S	S	S	S	neg
GER_MD01_1603_Eco_066	Escherichia coli	S	>128	S	64	S	>128	S	S	S	pos
GER_MD02_1505_Eco_034	Escherichia coli	S	>128	S	2	S	64	S	S	S	pos
GER_MD02_1505_Eco_040	Escherichia coli	S	>128	S	2	S	64	S	S	S	pos
GER_MD02_1511_Eco_060	Escherichia coli	S	>128	S	2	S	>128	S	S	S	pos
GER_MD02_1511_Eco_061	Escherichia coli	S	>128	S	4	S	>128	S	S	S	pos
GER_MD02_1511_Eco_064	Escherichia coli	S	>128	S	32	S	>128	S	S	S	pos
GER_MD03_1505_Eco_003	Escherichia coli	S	64	S	4	S	64	S	n.d.	S	pos
GER_MD03_1505_Eco_005	Escherichia coli	S	64	S	8	S	64	S	n.d.	S	pos
GER_MD03_1505_Eco_006	Escherichia coli	S	64	S	1	S	64	S	n.d.	S	pos
GER_MD03_1505_Eco_010	Escherichia coli	S	64	S	1	S	64	S	n.d.	S	pos
GER_MD03_1505_Eco_011	Escherichia coli	S	64	S	2	S	64	S	n.d.	S	pos
GER_MD03_1505_Eco_015	Escherichia coli	8	128	S	8	S	64	S	S	S	pos
GER_MD03_1505_Eco_016	Escherichia coli	8	>128	S	16	S	32	S	S	S	pos
GER_MD03_1505_Eco_017	Escherichia coli	S	128	S	S	S	32	S	S	S	pos
GER_MD03_1505_Eco_018	Escherichia coli	S	>128	S	2	S	64	S	S	S	pos
GER_MD03_1505_Eco_041	Escherichia coli	8	>128	S	4	S	>128	S	S	S	pos
GER_MD03_1507_Eco_050	Escherichia coli	8	>128	S	4	0.5	>128	S	S	S	pos
GER_MD06_1505_Eco_002	Escherichia coli	8	64	S	4	S	64	S	n.d.	S	pos
GER_MD06_1505_Eco_007	Escherichia coli	S	64	S	2	S	64	S	n.d.	S	pos
GER_MD06_1511_Eco_062	Escherichia coli	S	>128	S	32	S	>128	S	S	S	pos
GER_MD06_1511_Eco_065	Escherichia coli	S	>128	S	2	S	128	S	S	S	pos
GER_MD07_1505_Eco_012	Escherichia coli	S	8	4	16	16	1	1	n.d.	S	neg
GER_MD07_1505_Eco_013	Escherichia coli	S	4	4	16	16	1	1	n.d.	S	neg
GER_MD07_1505_Eco_014	Escherichia coli	8	4	4	16	4	2	0.5	S	S	pos
GER_MD08_1505_Ecl_089	Enterobacter cloacae	>32	>128	>32	64	32	4	2	S	S	n.d.
GER_MD08_1505_Eco_019	Escherichia coli	>32	4	4	16	8	16	2	S	S	pos
GER_MD08_1505_Eco_035	Escherichia coli	>32	4	2	16	8	16	1	S	S	pos
GER_MD08_1505_Eco_046	Escherichia coli	>32	4	4	8	8	16	1	S	S	pos
GER_MD10_1505_Pmi_049	Proteus mirabilis	8	>128	S	4	S	>128	S	S	S	pos
GER_MD11_1505_Eco_020	Escherichia coli	S	>128	1	4	S	128	S	S	S	pos
GER_MD11_1505_Eco_021	Escherichia coli	S	>128	S	16	S	>128	S	S	S	pos
GER_MD11_1505_Eco_022	Escherichia coli	S	>128	S	2	S	64	S	S	S	pos
GER_MD11_1505_Eco_023	Escherichia coli	S	>128	S	2	0.5	>128	S	S	S	pos
GER_MD11_1505_Eco_024	Escherichia coli	S	>128	0.5	4	S	>128	S	S	S	pos
GER_MD11_1505_Eco_025	Escherichia coli	S	>128	S	4	S	128	S	S	S	pos
GER_MD11_1505_Eco_026	Escherichia coli	S	>128	S	4	0.5	>128	S	S	S	pos
GER_MD11_1505_Eco_027	Escherichia coli	S	>128	S	4	0.5	>128	S	S	S	pos
GER_MD11_1505_Eco_028	Escherichia coli	S	>128	S	2	0.5	>128	S	S	S	pos
GER_MD11_1505_Eco_029	Escherichia coli	S	>128	S	4	S	>128	S	S	S	pos
GER_MD11_1505_Eco_030	Escherichia coli	8	>128	S	2	S	128	S	S	S	pos
GER_MD11_1505_Eco_031	Escherichia coli	S	8	0.5	S	S	>128	2	S	S	pos
GER_MD11_1505_Eco_032	Escherichia coli	S	>128	S	4	S	>128	S	S	S	pos
GER_MD11_1505_Eco_033	Escherichia coli	S	>128	S	8	1	>128	0.5	S	S	pos
GER_MD11_1505_Eco_036	Escherichia coli	S	>128	S	4	S	128	S	S	S	pos
GER_MD11_1505_Eco_042	Escherichia coli	S	>128	S	4	0.5	>128	S	S	S	pos
GER_MD12_1511_Ecl_086	Enterobacter cloacae	>32	2	16	2	16	S	S	S	S	n.d.
GER_MD14_1505_Eco_037	Escherichia coli	32	>128	0.5	32	0.5	>128	S	S	S	pos
GER_MD14_1505_Eco_038	Escherichia coli	32	>128	0.5	64	1	>128	0.5	S	S	pos
GER_MD14_1505_Eco_043	Escherichia coli	32	>128	0.5	64	4	>128	0.5	S	S	pos
GER_MD14_1505_Eco_044	Escherichia coli	32	>128	S	32	S	>128	2	S	S	pos
GER_MD14_1507_Eco_051	Escherichia coli	S	128	S	2	S	128	S	S	S	pos
GER_MD14_1507_Eco_053	Escherichia coli	S	>128	S	2	S	128	S	S	S	pos
GER_MD14_1510_Pae_083	Pseudomonas aeruginosa	>32	32	16	S	2	S	S	1	S	neg
GER_MD14_1511_Eco_063	Escherichia coli	S	>128	S	4	S	128	S	S	S	pos
GER_MD15_1507_Eco_052	Escherichia coli	8	128	S	2	S	128	S	S	S	pos
GER_MD16_1505_Esp_090	Enterobacter species	>32	4	8	4	4	S	S	S	S	n.d.
GER_MD17_1505_Eco_039	Escherichia coli	32	>128	0.5	32	S	>128	0.5	S	S	pos
GER_MD17_1505_Eco_045	Escherichia coli	32	>128	S	32	S	>128	2	S	S	pos
GER_MD67_1606_Eco_100	Escherichia coli	8	64	S	S	S	16	S	S	S	pos
GER_MD77_1507_Eco_075	Escherichia coli	S	>128	S	64	S	>128	S	S	S	pos
GER_MD77_1507_Eco_076	Escherichia coli	8	>128	S	16	S	>128	S	S	S	pos
GER_MD77_1507_Eco_077	Escherichia coli	S	>128	S	2	S	>128	S	S	S	pos
GER_MD90_1604_Eco_099	Escherichia coli	>32	64	>32	>128	64	8	2	S	S	neg
KOS_DS01_1507_Eco_070	Escherichia coli	8	>128	S	16	S	>128	S	S	S	pos
KOS_DS02_1507_Eco_071	Escherichia coli	S	128	S	S	S	64	S	S	S	pos
KOS_DS03_1507_Eco_072	Escherichia coli	S	>128	S	16	S	>128	S	S	S	pos
KOS_SD04_1507_Eco_073	Escherichia coli	S	>128	S	32	S	128	S	S	S	pos
KOS_SD05_1507_Eco_074	Escherichia coli	S	>128	S	16	S	>128	S	S	S	pos
KOS_SF06_1605_Eco_101	Escherichia coli	S	>128	S	S	S	64	S	S	S	pos
UKR_MD01_1506_Eco_067	Escherichia coli	S	64	S	4	S	64	S	S	S	pos
UKR_MD01_1506_Eco_068	Escherichia coli	S	64	S	4	S	32	S	S	S	pos
UKR_MD01_1506_Eco_069	Escherichia coli	S	>128	S	16	S	>128	S	S	S	pos
*design of Merlin micronaut plates was changed during study VI>VII
n.d.: not determined
the combination of CTX, CAZ or CEP with clavulainc acid was tested in a standard dilution of 4 µg/ ml clavulanic acid for each of the antibiotics
