# Supplementary material for: Phenotypic characterization and whole genome analysis of extended-spectrum beta-lactamase-producing bacteria isolated from dogs in Germany
Source: PLoS One. 2018 Oct 26;13(10):e0206252. doi: 10.1371/journal.pone.0206252 (PMC6203360; doi:10.1371/journal.pone.0206252)
Supplement: S3 Table — (XLSX) [file pone.0206252.s003.xlsx]

## Sheet: Sheet1
Sample Name	BioSample	SRA_Run	Assembly_Accession
AFG_SD01_1510_Aca_091	SAMN08519207	SRR6724101	PUTR00000000
AFG_SD03_1510_Ahy_093	SAMN08519208	SRR6724100	PUTQ00000000
GER_MD01_1505_Eco_001	SAMN08519209	SRR6724103	PUTP00000000
GER_MD06_1505_Eco_002	SAMN08519210	SRR6724102	PUTO00000000
GER_MD03_1505_Eco_003	SAMN08519211	SRR6724105	PUTN00000000
GER_MD01_1505_Eco_004	SAMN08519212	SRR6724104	PUTM00000000
GER_MD03_1505_Eco_005	SAMN08519213	SRR6724107	PUTL00000000
GER_MD03_1505_Eco_006	SAMN08519214	SRR6724106	PUTK00000000
GER_MD06_1505_Eco_007	SAMN08519215	SRR6724109	PUTJ00000000
GER_MD01_1505_Eco_009	SAMN08519216	SRR6724108	PUTI00000000
GER_MD03_1505_Eco_010	SAMN08519217	SRR6724075	PUTH00000000
GER_MD03_1505_Eco_011	SAMN08519218	SRR6724074	PUTG00000000
GER_MD07_1505_Eco_012	SAMN08519219	SRR6724073	PUTF00000000
GER_MD07_1505_Eco_013	SAMN08519220	SRR6724072	PUTE00000000
GER_MD07_1505_Eco_014	SAMN08519221	SRR6724079	PUTD00000000
GER_MD03_1505_Eco_015	SAMN08519222	SRR6724078	PUTC00000000
GER_MD03_1505_Eco_016	SAMN08519223	SRR6724077	PUTB00000000
GER_MD03_1505_Eco_017	SAMN08519224	SRR6724076	PUTA00000000
GER_MD03_1505_Eco_018	SAMN08519225	SRR6724071	PUSZ00000000
GER_MD08_1505_Eco_019	SAMN08519226	SRR6724070	PUSY00000000
GER_MD11_1505_Eco_020	SAMN08519227	SRR6724112	PUSX00000000
GER_MD11_1505_Eco_021	SAMN08519228	SRR6724113	PUSW00000000
GER_MD11_1505_Eco_023	SAMN08519229	SRR6724110	PUSV00000000
GER_MD11_1505_Eco_024	SAMN08519230	SRR6724111	PUSU00000000
GER_MD11_1505_Eco_025	SAMN08519231	SRR6724116	PUST00000000
GER_MD11_1505_Eco_026	SAMN08519232	SRR6724117	PUSS00000000
GER_MD11_1505_Eco_027	SAMN08519233	SRR6724114	PUSR00000000
GER_MD11_1505_Eco_029	SAMN08519234	SRR6724115	PUSQ00000000
GER_MD11_1505_Eco_030	SAMN08519235	SRR6724118	PUSP00000000
GER_MD11_1505_Eco_031	SAMN08519236	SRR6724119	PUSO00000000
GER_MD11_1505_Eco_032	SAMN08519237	SRR6724081	PUSN00000000
GER_MD02_1505_Eco_034	SAMN08519238	SRR6724080	PUSM00000000
GER_MD08_1505_Eco_035	SAMN08519239	SRR6724083	PUSL00000000
GER_MD11_1505_Eco_036	SAMN08519240	SRR6724082	PUSK00000000
GER_MD14_1505_Eco_037	SAMN08519241	SRR6724085	PUSJ00000000
GER_MD14_1505_Eco_038	SAMN08519242	SRR6724084	PUSI00000000
GER_MD17_1505_Eco_039	SAMN08519243	SRR6724087	PUSH00000000
GER_MD02_1505_Eco_040	SAMN08519244	SRR6724086	PUSG00000000
GER_MD03_1505_Eco_041	SAMN08519245	SRR6724089	PUSF00000000
GER_MD11_1505_Eco_042	SAMN08519246	SRR6724088	PUSE00000000
GER_MD14_1505_Eco_043	SAMN08519247	SRR6724027	PUSD00000000
GER_MD14_1505_Eco_044	SAMN08519248	SRR6724028	PUSC00000000
GER_MD17_1505_Eco_045	SAMN08519249	SRR6724029	PUSB00000000
GER_MD01_1505_Eco_047	SAMN08519250	SRR6724030	PUSA00000000
GER_MD01_1505_Eco_048	SAMN08519251	SRR6724031	PURZ00000000
GER_MD10_1505_Pmi_049	SAMN08519252	SRR6724032	PURY00000000
GER_MD03_1507_Eco_050	SAMN08519253	SRR6724033	PURX00000000
GER_MD14_1507_Eco_051	SAMN08519254	SRR6724034	PURW00000000
GER_MD15_1507_Eco_052	SAMN08519255	SRR6724035	PURV00000000
GER_MD14_1507_Eco_053	SAMN08519256	SRR6724036	PURU00000000
GER_MD01_1509_Eco_054	SAMN08519257	SRR6724097	PURT00000000
GER_MD01_1509_Eco_055	SAMN08519258	SRR6724096	PURS00000000
GER_MD01_1509_Eco_056	SAMN08519259	SRR6724095	PURR00000000
GER_MD01_1509_Eco_057	SAMN08519260	SRR6724094	PURQ00000000
GER_MD01_1509_Eco_058	SAMN08519261	SRR6724093	PURP00000000
GER_MD01_1509_Eco_059	SAMN08519262	SRR6724092	PURO00000000
GER_MD02_1511_Eco_060	SAMN08519263	SRR6724091	PURN00000000
GER_MD02_1511_Eco_061	SAMN08519264	SRR6724090	PURM00000000
GER_MD06_1511_Eco_062	SAMN08519265	SRR6724099	PURL00000000
GER_MD14_1511_Eco_063	SAMN08519266	SRR6724098	PURK00000000
GER_MD02_1511_Eco_064	SAMN08519267	SRR6724058	PURJ00000000
GER_MD06_1511_Eco_065	SAMN08519268	SRR6724059	PURI00000000
GER_MD01_1603_Eco_066	SAMN08519269	SRR6724056	PURH00000000
UKR_MD01_1506_Eco_067	SAMN08519270	SRR6724057	PURG00000000
UKR_MD01_1506_Eco_068	SAMN08519271	SRR6724054	PURF00000000
UKR_MD01_1506_Eco_069	SAMN08519272	SRR6724055	PURE00000000
KOS_DS01_1507_Eco_070	SAMN08519273	SRR6724052	PURD00000000
KOS_DS02_1507_Eco_071	SAMN08519274	SRR6724053	PURC00000000
KOS_SD04_1507_Eco_073	SAMN08519275	SRR6724050	PURB00000000
KOS_SD05_1507_Eco_074	SAMN08519276	SRR6724051	PURA00000000
GER_MD77_1507_Eco_075	SAMN08519277	SRR6724044	PUQZ00000000
GER_MD77_1507_Eco_077	SAMN08519278	SRR6724043	PUQY00000000
GER_CD71_1507_Eco_078	SAMN08519279	SRR6724046	PUQX00000000
GER_CD71_1507_Eco_079	SAMN08519280	SRR6724045	PUQW00000000
GER_CD72_1507_Eco_080	SAMN08519281	SRR6724040	PUQV00000000
GER_CD72_1507_Eco_081	SAMN08519282	SRR6724039	PUQU00000000
GER_CD72_1507_Eco_082	SAMN08519283	SRR6724042	PUQT00000000
CRO_MD01_1509_Eco_084	SAMN08519284	SRR6724041	PUQS00000000
GER_EN01_1501_Eco_087	SAMN08519285	SRR6724038	PUQR00000000
GER_EN02_1501_Eco_088	SAMN08519286	SRR6724037	PUQQ00000000
AFG_SD04_1510_Eco_094	SAMN08519287	SRR6724066	PUQP00000000
AFG_SD05_1510_Eco_095	SAMN08519288	SRR6724067	PUQO00000000
AFG_SD06_1510_Eco_096	SAMN08519289	SRR6724068	PUQN00000000
AFG_SD07_1510_Eco_097	SAMN08519290	SRR6724069	PUQM00000000
AFG_SD08_1510_Eco_098	SAMN08519291	SRR6724062	PUQL00000000
GER_MD90_1604_Eco_099	SAMN08519292	SRR6724063	PUQK00000000
GER_MD67_1606_Eco_100	SAMN08519293	SRR6724064	PUQJ00000000
KOS_SF06_1605_Eco_101	SAMN08519294	SRR6724065	PUQI00000000
GER_MD12_1511_Ecl_086	SAMN08519295	SRR6724060	PUQH00000000
GER_MD08_1505_Ecl_089	SAMN08519296	SRR6724061	PUQG00000000
GER_MD16_1505_Esp_090	SAMN08519297	SRR6724049	PUQF00000000
GER_MD14_1510_Pae_083	SAMN08519298	SRR6724048	PUQE00000000
AFG_SD02_1510_Psp_092	SAMN08519299	SRR6724047	PUQD00000000
