# Supplementary material for: Phenotypic characterization and whole genome analysis of extended-spectrum beta-lactamase-producing bacteria isolated from dogs in Germany
Source: PLoS One. 2018 Oct 26;13(10):e0206252. doi: 10.1371/journal.pone.0206252 (PMC6203360; doi:10.1371/journal.pone.0206252)
Supplement: S5 Table — (XLSX) [file pone.0206252.s005.xlsx]

## Sheet: in vitro in silico
Species	COX	CTX	C/C	CAZ	CZC	CEP	CMC	Isolate	CLSI definition ESBL-producer in vitro conditions	total of ESBL CDSs in silico	blaCTX-M-1_6	blaCTX-M-2_1	blaCTX-M-3_2	blaCTX-M-14_1	blaCTX-M-15_23	blaSFO-1_1	blaSHV-12_1	blaTEM-1A_4	blaTEM-1B_1	total of genes	cphA1_1	blaVIM-1_1	total of genes2	blaACC-1_2	blaACT-7_1	blaACT-14_1	total of genes3	blaCMY-2_1	blaMIR-6_1	blaMOX-5_1	blaMOX-6_1	blaPAO_1	ampH_1	total of genes4	blaOXA-1_1	blaOXA-50_3	blaOXA-504_1	total of genes5	sum of genes
Escherichia coli	>32	2	4	8	2	S	S	GER_EN02_1501_Eco_088	neg	0	.	.	.	.	.	.	.	.	.	0	.	.	0	.	.	.	0	.	.	.	.	.	.	0	.	.	.	0	0
Proteus mirabilis	8	>128	S	4	S	>128	S	GER_MD10_1505_Pmi_049	pos	0	.	.	.	.	.	.	.	.	.	0	.	.	0	.	.	.	0	.	.	.	.	.	.	0	.	.	.	0	0
Enterobacter cloacae	>32	2	16	2	16	S	S	GER_MD12_1511_Ecl_086	neg	1	.	.	.	.	.	.	.	.	.	0	.	.	0	.	100.00	.	1	.	.	.	.	.	.	0	.	.	.	0	1
Escherichia coli	S	2	S	S	S	8	S	GER_EN01_1501_Eco_087	neg	1	.	.	.	.	.	.	.	.	.	0	.	.	0	.	.	.	0	.	.	.	.	.	.	0	100.00	.	.	1	1
Enterobacter species	>32	4	8	4	4	S	S	GER_MD16_1505_Esp_090	neg	1	.	.	.	.	.	.	.	.	.	0	.	.	0	.	.	.	0	.	100.00	.	.	.	.	1	.	.	.	0	1
Escherichia coli	>32	64	>32	>128	64	8	2	GER_MD90_1604_Eco_099	neg	1	.	.	.	.	.	.	.	.	.	0	.	.	0	.	.	.	0	100.00	.	.	.	.	.	1	.	.	.	0	1
Escherichia coli	S	S	S	S	S	S	S	GER_MD01_1509_Eco_059	neg + completely susceptible	1	.	.	.	.	.	.	.	.	100.00	1	.	.	0	.	.	.	0	.	.	.	.	.	.	0	.	.	.	0	1
Escherichia coli	>32	4	4	16	8	16	2	GER_MD08_1505_Eco_019	pos	1	.	.	.	.	.	.	.	.	.	0	.	.	0	.	.	.	0	.	.	.	.	.	.	0	100.00	.	.	1	1
Escherichia coli	>32	4	2	16	8	16	1	GER_MD08_1505_Eco_035	pos	1	.	.	.	.	.	.	.	.	.	0	.	.	0	.	.	.	0	.	.	.	.	.	.	0	100.00	.	.	1	1
Escherichia coli	S	8	0.5	S	S	>128	2	GER_MD11_1505_Eco_031	pos	1	.	.	.	.	.	.	.	.	.	0	.	.	0	.	.	.	0	.	.	.	.	.	.	0	100.00	.	.	1	1
Escherichia coli	8	64	S	2	S	32	S	GER_MD01_1505_Eco_001	pos	1	100.00	.	.	.	.	.	.	.	.	1	.	.	0	.	.	.	0	.	.	.	.	.	.	0	.	.	.	0	1
Escherichia coli	S	64	S	2	S	64	S	GER_MD01_1505_Eco_004	pos	1	100.00	.	.	.	.	.	.	.	.	1	.	.	0	.	.	.	0	.	.	.	.	.	.	0	.	.	.	0	1
Escherichia coli	S	64	S	1	S	64	S	GER_MD01_1505_Eco_009	pos	1	100.00	.	.	.	.	.	.	.	.	1	.	.	0	.	.	.	0	.	.	.	.	.	.	0	.	.	.	0	1
Escherichia coli	S	64	S	4	S	64	S	GER_MD03_1505_Eco_003	pos	1	.	.	.	.	100.00	.	.	.	.	1	.	.	0	.	.	.	0	.	.	.	.	.	.	0	.	.	.	0	1
Escherichia coli	S	64	S	8	S	64	S	GER_MD03_1505_Eco_005	pos	1	.	.	.	.	100.00	.	.	.	.	1	.	.	0	.	.	.	0	.	.	.	.	.	.	0	.	.	.	0	1
Escherichia coli	S	64	S	1	S	64	S	GER_MD03_1505_Eco_006	pos	1	100.00	.	.	.	.	.	.	.	.	1	.	.	0	.	.	.	0	.	.	.	.	.	.	0	.	.	.	0	1
Escherichia coli	S	64	S	4	S	64	S	UKR_MD01_1506_Eco_067	pos	1	.	.	.	.	100.00	.	.	.	.	1	.	.	0	.	.	.	0	.	.	.	.	.	.	0	.	.	.	0	1
Escherichia coli	S	64	S	4	S	32	S	UKR_MD01_1506_Eco_068	pos	1	.	.	.	.	100.00	.	.	.	.	1	.	.	0	.	.	.	0	.	.	.	.	.	.	0	.	.	.	0	1
Escherichia coli	8	128	S	8	S	64	S	GER_MD03_1505_Eco_015	pos	1	.	.	.	.	100.00	.	.	.	.	1	.	.	0	.	.	.	0	.	.	.	.	.	.	0	.	.	.	0	1
Escherichia coli	8	128	S	2	S	128	S	GER_MD15_1507_Eco_052	pos	1	100.00	.	.	.	.	.	.	.	.	1	.	.	0	.	.	.	0	.	.	.	.	.	.	0	.	.	.	0	1
Escherichia coli	S	128	S	2	S	128	S	GER_MD14_1507_Eco_051	pos	1	100.00	.	.	.	.	.	.	.	.	1	.	.	0	.	.	.	0	.	.	.	.	.	.	0	.	.	.	0	1
Escherichia coli	8	>128	S	S	S	128	S	GER_CD71_1507_Eco_079	pos	1	100.00	.	.	.	.	.	.	.	.	1	.	.	0	.	.	.	0	.	.	.	.	.	.	0	.	.	.	0	1
Escherichia coli	8	>128	S	16	S	32	S	GER_MD03_1505_Eco_016	pos	1	.	.	.	.	100.00	.	.	.	.	1	.	.	0	.	.	.	0	.	.	.	.	.	.	0	.	.	.	0	1
Escherichia coli	8	>128	S	4	S	>128	S	GER_MD03_1505_Eco_041	pos	1	100.00	.	.	.	.	.	.	.	.	1	.	.	0	.	.	.	0	.	.	.	.	.	.	0	.	.	.	0	1
Escherichia coli	8	>128	S	4	0.5	>128	S	GER_MD03_1507_Eco_050	pos	1	100.00	.	.	.	.	.	.	.	.	1	.	.	0	.	.	.	0	.	.	.	.	.	.	0	.	.	.	0	1
Enterobacter cloacae	>32	>128	>32	64	32	4	2	GER_MD08_1505_Ecl_089	pos	1	.	.	.	.	.	.	.	.	.	0	.	.	0	.	.	100.00	1	.	.	.	.	.	.	0	.	.	.	0	1
Escherichia coli	S	>128	S	S	S	128	S	GER_CD71_1507_Eco_078	pos	1	100.00	.	.	.	.	.	.	.	.	1	.	.	0	.	.	.	0	.	.	.	.	.	.	0	.	.	.	0	1
Escherichia coli	S	>128	S	8	S	128	S	GER_MD01_1509_Eco_056	pos	1	.	.	.	.	.	.	.	.	100.00	1	.	.	0	.	.	.	0	.	.	.	.	.	.	0	.	.	.	0	1
Escherichia coli	S	>128	S	4	S	128	S	GER_MD01_1509_Eco_058	pos	1	100.00	.	.	.	.	.	.	.	.	1	.	.	0	.	.	.	0	.	.	.	.	.	.	0	.	.	.	0	1
Escherichia coli	S	>128	S	2	0.5	>128	S	GER_MD11_1505_Eco_023	pos	1	100.00	.	.	.	.	.	.	.	.	1	.	.	0	.	.	.	0	.	.	.	.	.	.	0	.	.	.	0	1
Escherichia coli	S	>128	S	4	0.5	>128	S	GER_MD11_1505_Eco_027	pos	1	100.00	.	.	.	.	.	.	.	.	1	.	.	0	.	.	.	0	.	.	.	.	.	.	0	.	.	.	0	1
Escherichia coli	S	>128	S	4	S	>128	S	GER_MD11_1505_Eco_029	pos	1	100.00	.	.	.	.	.	.	.	.	1	.	.	0	.	.	.	0	.	.	.	.	.	.	0	.	.	.	0	1
Escherichia coli	S	>128	S	2	S	128	S	GER_MD14_1507_Eco_053	pos	1	100.00	.	.	.	.	.	.	.	.	1	.	.	0	.	.	.	0	.	.	.	.	.	.	0	.	.	.	0	1
Escherichia coli	S	>128	S	S	S	64	S	KOS_SF06_1605_Eco_101	pos	1	.	.	.	100.00	.	.	.	.	.	1	.	.	0	.	.	.	0	.	.	.	.	.	.	0	.	.	.	0	1
Aeromonas caviae	S	32	16	8	1	4	1	AFG_SD01_1510_Aca_091	n.d. pure definition neg	2	.	.	.	.	.	.	.	.	.	0	.	.	0	.	.	.	0	.	.	.	99.91	.	.	1	.	.	100.00	1	2
Escherichia coli	S	4	4	16	16	1	1	GER_MD07_1505_Eco_013	neg	2	.	.	.	.	.	.	.	.	.	0	.	100.00	1	100.00	.	.	1	.	.	.	.	.	.	0	.	.	.	0	2
Escherichia coli	S	8	4	16	16	1	1	GER_MD07_1505_Eco_012	neg	2	.	.	.	.	.	.	.	.	.	0	.	100.00	1	100.00	.	.	1	.	.	.	.	.	.	0	.	.	.	0	2
Pseudomonas aeruginosa	>32	32	16	S	2	S	S	GER_MD14_1510_Pae_083	neg	2	.	.	.	.	.	.	.	.	.	0	.	.	0	.	.	.	0	.	.	.	.	100.00	.	1	.	100.00	.	1	2
Escherichia coli	8	4	4	16	4	2	0.5	GER_MD07_1505_Eco_014	pos	2	.	.	.	.	.	.	.	.	.	0	.	100.00	1	100.00	.	.	1	.	.	.	.	.	.	0	.	.	.	0	2
Escherichia coli	8	64	S	4	S	64	S	GER_MD06_1505_Eco_002	pos	2	.	.	.	100.00	.	.	.	.	100.00	2	.	.	0	.	.	.	0	.	.	.	.	.	.	0	.	.	.	0	2
Escherichia coli	8	64	S	S	S	16	S	GER_MD67_1606_Eco_100	pos	2	.	.	100.00	.	.	.	.	.	100.00	2	.	.	0	.	.	.	0	.	.	.	.	.	.	0	.	.	.	0	2
Escherichia coli	S	64	S	4	S	16	S	AFG_SD07_1510_Eco_097	pos	2	.	.	.	.	100.00	.	.	.	100.00	2	.	.	0	.	.	.	0	.	.	.	.	.	.	0	.	.	.	0	2
Escherichia coli	S	64	S	16	S	16	S	AFG_SD08_1510_Eco_098	pos	2	.	.	.	.	100.00	.	.	.	100.00	2	.	.	0	.	.	.	0	.	.	.	.	.	.	0	.	.	.	0	2
Escherichia coli	S	64	S	1	S	64	S	GER_MD03_1505_Eco_010	pos	2	.	.	.	100.00	.	.	.	.	100.00	2	.	.	0	.	.	.	0	.	.	.	.	.	.	0	.	.	.	0	2
Escherichia coli	S	64	S	2	S	64	S	GER_MD03_1505_Eco_011	pos	2	.	.	.	100.00	.	.	.	.	100.00	2	.	.	0	.	.	.	0	.	.	.	.	.	.	0	.	.	.	0	2
Escherichia coli	S	64	S	2	S	64	S	GER_MD06_1505_Eco_007	pos	2	.	.	.	100.00	.	.	.	.	100.00	2	.	.	0	.	.	.	0	.	.	.	.	.	.	0	.	.	.	0	2
Escherichia coli	S	128	S	S	S	32	S	GER_MD03_1505_Eco_017	pos	2	100.00	.	.	.	.	.	.	.	100.00	2	.	.	0	.	.	.	0	.	.	.	.	.	.	0	.	.	.	0	2
Escherichia coli	S	128	S	S	S	64	S	KOS_DS02_1507_Eco_071	pos	2	.	.	100.00	.	.	.	.	.	100.00	2	.	.	0	.	.	.	0	.	.	.	.	.	.	0	.	.	.	0	2
Escherichia coli	8	>128	S	32	S	>128	S	AFG_SD04_1510_Eco_094	pos	2	.	.	.	.	100.00	.	.	.	100.00	2	.	.	0	.	.	.	0	.	.	.	.	.	.	0	.	.	.	0	2
Escherichia coli	8	>128	S	32	S	>128	0.5	GER_MD01_1505_Eco_047	pos	2	.	.	.	.	100.00	.	.	.	.	1	.	.	0	.	.	.	0	.	.	.	.	.	.	0	100.00	.	.	1	2
Escherichia coli	8	>128	S	64	S	>128	S	GER_MD01_1505_Eco_048	pos	2	.	.	.	.	100.00	.	.	.	.	1	.	.	0	.	.	.	0	.	.	.	.	.	.	0	100.00	.	.	1	2
Escherichia coli	8	>128	S	2	S	128	S	GER_MD11_1505_Eco_030	pos	2	.	.	.	100.00	.	.	.	.	100.00	2	.	.	0	.	.	.	0	.	.	.	.	.	.	0	.	.	.	0	2
Escherichia coli	8	>128	S	16	S	>128	S	KOS_DS01_1507_Eco_070	pos	2	.	.	.	.	100.00	.	.	.	100.00	2	.	.	0	.	.	.	0	.	.	.	.	.	.	0	.	.	.	0	2
Escherichia coli	32	>128	0.5	32	0.5	>128	S	GER_MD14_1505_Eco_037	pos	2	.	.	.	.	100.00	.	.	.	.	1	.	.	0	.	.	.	0	.	.	.	.	.	.	0	100.00	.	.	1	2
Escherichia coli	32	>128	0.5	64	1	>128	0.5	GER_MD14_1505_Eco_038	pos	2	.	.	.	.	100.00	.	.	.	.	1	.	.	0	.	.	.	0	.	.	.	.	.	.	0	100.00	.	.	1	2
Escherichia coli	32	>128	0.5	64	4	>128	0.5	GER_MD14_1505_Eco_043	pos	2	.	.	.	.	100.00	.	.	.	.	1	.	.	0	.	.	.	0	.	.	.	.	.	.	0	100.00	.	.	1	2
Escherichia coli	32	>128	S	32	S	>128	2	GER_MD14_1505_Eco_044	pos	2	.	.	.	.	100.00	.	.	.	.	1	.	.	0	.	.	.	0	.	.	.	.	.	.	0	100.00	.	.	1	2
Escherichia coli	32	>128	0.5	32	S	>128	0.5	GER_MD17_1505_Eco_039	pos	2	.	.	.	.	100.00	.	.	.	.	1	.	.	0	.	.	.	0	.	.	.	.	.	.	0	100.00	.	.	1	2
Escherichia coli	32	>128	S	32	S	>128	2	GER_MD17_1505_Eco_045	pos	2	.	.	.	.	100.00	.	.	.	.	1	.	.	0	.	.	.	0	.	.	.	.	.	.	0	100.00	.	.	1	2
Escherichia coli	>32	>128	2	>128	1	>128	1	CRO_MD01_1509_Eco_084	pos	2	.	.	.	.	100.00	.	.	.	.	1	.	.	0	.	.	.	0	.	.	.	.	.	.	0	100.00	.	.	1	2
Escherichia coli	S	>128	S	32	S	>128	S	AFG_SD05_1510_Eco_095	pos	2	.	.	.	.	100.00	.	.	100.00	.	2	.	.	0	.	.	.	0	.	.	.	.	.	.	0	.	.	.	0	2
Escherichia coli	S	>128	S	32	S	>128	S	AFG_SD06_1510_Eco_096	pos	2	.	.	.	.	100.00	.	.	100.00	.	2	.	.	0	.	.	.	0	.	.	.	.	.	.	0	.	.	.	0	2
Escherichia coli	S	>128	S	8	S	128	S	GER_CD72_1507_Eco_080	pos	2	100.00	.	.	.	.	.	.	.	100.00	2	.	.	0	.	.	.	0	.	.	.	.	.	.	0	.	.	.	0	2
Escherichia coli	S	>128	S	64	S	>128	S	GER_CD72_1507_Eco_081	pos	2	.	.	.	.	100.00	.	.	.	.	1	.	.	0	.	.	.	0	.	.	.	.	.	.	0	100.00	.	.	1	2
Escherichia coli	S	>128	S	S	S	64	S	GER_CD72_1507_Eco_082	pos	2	100.00	.	.	.	.	.	.	.	100.00	2	.	.	0	.	.	.	0	.	.	.	.	.	.	0	.	.	.	0	2
Escherichia coli	S	>128	S	8	0.5	>128	S	GER_MD01_1509_Eco_054	pos	2	100.00	.	.	.	.	.	.	.	100.00	2	.	.	0	.	.	.	0	.	.	.	.	.	.	0	.	.	.	0	2
Escherichia coli	S	>128	S	8	0.5	>128	S	GER_MD01_1509_Eco_055	pos	2	100.00	.	.	.	.	.	.	.	100.00	2	.	.	0	.	.	.	0	.	.	.	.	.	.	0	.	.	.	0	2
Escherichia coli	S	>128	S	8	S	128	S	GER_MD01_1509_Eco_057	pos	2	100.00	.	.	.	.	.	.	.	100.00	2	.	.	0	.	.	.	0	.	.	.	.	.	.	0	.	.	.	0	2
Escherichia coli	S	>128	S	64	S	>128	S	GER_MD01_1603_Eco_066	pos	2	.	.	.	100.00	.	.	100.00	.	.	2	.	.	0	.	.	.	0	.	.	.	.	.	.	0	.	.	.	0	2
Escherichia coli	S	>128	S	2	S	64	S	GER_MD02_1505_Eco_034	pos	2	.	.	.	100.00	.	.	.	.	100.00	2	.	.	0	.	.	.	0	.	.	.	.	.	.	0	.	.	.	0	2
Escherichia coli	S	>128	S	2	S	64	S	GER_MD02_1505_Eco_040	pos	2	.	.	.	100.00	.	.	.	.	100.00	2	.	.	0	.	.	.	0	.	.	.	.	.	.	0	.	.	.	0	2
Escherichia coli	S	>128	S	2	S	>128	S	GER_MD02_1511_Eco_060	pos	2	100.00	.	.	.	.	.	.	.	100.00	2	.	.	0	.	.	.	0	.	.	.	.	.	.	0	.	.	.	0	2
Escherichia coli	S	>128	S	4	S	>128	S	GER_MD02_1511_Eco_061	pos	2	100.00	.	.	.	.	.	.	.	100.00	2	.	.	0	.	.	.	0	.	.	.	.	.	.	0	.	.	.	0	2
Escherichia coli	S	>128	S	32	S	>128	S	GER_MD02_1511_Eco_064	pos	2	.	.	.	.	100.00	.	.	.	.	1	.	.	0	.	.	.	0	.	.	.	.	.	.	0	100.00	.	.	1	2
Escherichia coli	S	>128	S	2	S	64	S	GER_MD03_1505_Eco_018	pos	2	.	.	.	100.00	.	.	.	.	100.00	2	.	.	0	.	.	.	0	.	.	.	.	.	.	0	.	.	.	0	2
Escherichia coli	S	>128	S	32	S	>128	S	GER_MD06_1511_Eco_062	pos	2	.	.	.	.	100.00	.	.	.	.	1	.	.	0	.	.	.	0	.	.	.	.	.	.	0	100.00	.	.	1	2
Escherichia coli	S	>128	S	2	S	128	S	GER_MD06_1511_Eco_065	pos	2	100.00	.	.	.	.	.	.	.	100.00	2	.	.	0	.	.	.	0	.	.	.	.	.	.	0	.	.	.	0	2
Escherichia coli	S	>128	1	4	S	128	S	GER_MD11_1505_Eco_020	pos	2	100.00	.	.	.	.	.	.	.	100.00	2	.	.	0	.	.	.	0	.	.	.	.	.	.	0	.	.	.	0	2
Escherichia coli	S	>128	S	16	S	>128	S	GER_MD11_1505_Eco_021	pos	2	100.00	.	.	.	.	.	.	.	100.00	2	.	.	0	.	.	.	0	.	.	.	.	.	.	0	.	.	.	0	2
Escherichia coli	S	>128	0.5	4	S	>128	S	GER_MD11_1505_Eco_024	pos	2	.	100.00	.	.	.	.	.	.	100.00	2	.	.	0	.	.	.	0	.	.	.	.	.	.	0	.	.	.	0	2
Escherichia coli	S	>128	S	4	S	128	S	GER_MD11_1505_Eco_025	pos	2	100.00	.	.	.	.	.	.	.	100.00	2	.	.	0	.	.	.	0	.	.	.	.	.	.	0	.	.	.	0	2
Escherichia coli	S	>128	S	4	S	>128	S	GER_MD11_1505_Eco_032	pos	2	100.00	.	.	.	.	.	.	.	100.00	2	.	.	0	.	.	.	0	.	.	.	.	.	.	0	.	.	.	0	2
Escherichia coli	S	>128	S	4	S	128	S	GER_MD11_1505_Eco_036	pos	2	100.00	.	.	.	.	.	.	.	100.00	2	.	.	0	.	.	.	0	.	.	.	.	.	.	0	.	.	.	0	2
Escherichia coli	S	>128	S	4	0.5	>128	S	GER_MD11_1505_Eco_042	pos	2	100.00	.	.	.	.	.	.	.	100.00	2	.	.	0	.	.	.	0	.	.	.	.	.	.	0	.	.	.	0	2
Escherichia coli	S	>128	S	64	S	>128	S	GER_MD77_1507_Eco_075	pos	2	.	.	.	.	100.00	.	.	.	100.00	2	.	.	0	.	.	.	0	.	.	.	.	.	.	0	.	.	.	0	2
Escherichia coli	S	>128	S	2	S	>128	S	GER_MD77_1507_Eco_077	pos	2	100.00	.	.	.	.	.	.	.	100.00	2	.	.	0	.	.	.	0	.	.	.	.	.	.	0	.	.	.	0	2
Escherichia coli	S	>128	S	32	S	128	S	KOS_SD04_1507_Eco_073	pos	2	.	.	.	.	100.00	.	.	.	100.00	2	.	.	0	.	.	.	0	.	.	.	.	.	.	0	.	.	.	0	2
Escherichia coli	S	>128	S	16	S	>128	S	KOS_SD05_1507_Eco_074	pos	2	.	.	.	.	100.00	.	.	.	.	1	.	.	0	.	.	.	0	.	.	.	.	.	.	0	100.00	.	.	1	2
Escherichia coli	S	>128	S	16	S	>128	S	UKR_MD01_1506_Eco_069	pos	2	.	.	.	.	100.00	.	.	.	100.00	2	.	.	0	.	.	.	0	.	.	.	.	.	.	0	.	.	.	0	2
Escherichia coli	S	>128	S	4	0.5	>128	S	GER_MD11_1505_Eco_026	pos	3	100.00	.	.	100.00	.	.	.	.	100.00	3	.	.	0	.	.	.	0	.	.	.	.	.	.	0	.	.	.	0	3
Escherichia coli	S	>128	S	4	S	128	S	GER_MD14_1511_Eco_063	pos	3	100.00	.	.	.	.	.	.	.	100.00	2	.	.	0	.	.	.	0	.	.	.	.	.	.	0	100.00	.	.	1	3
Aeromonas hydrophila	8	>128	S	4	S	64	S	AFG_SD03_1510_Ahy_093	n.d. pure definition pos	4	.	.	.	.	.	100.00	.	.	.	1	100.00	.	1	.	.	.	0	.	.	91.84	.	.	99.75	2	.	.	.	0	4
